# Supplementary material for: Confounding Factors Influencing the Kinetics and Magnitude of Serological Response Following Administration of BNT162b2
Source: Microorganisms. 2021 Jun 21;9(6):1340. doi: 10.3390/microorganisms9061340 (PMC8235462; doi:10.3390/microorganisms9061340)
Supplement: Supplementary file 1 [file microorganisms-09-01340-s001.zip]

Archive with 1 entries (1 files):
- microorganisms-1271374-supplementary.pdf
